# Supplementary material for: Electrochemical Removal of Cephalosporin Antibiotic—Cefuroxime Axetil from Aquatic Media Using Boron-Doped Diamond Electrodes: Process Optimization, Degradation Studies and Transformation Products Characterization
Source: Molecules. 2025 Dec 26;31(1):106. doi: 10.3390/molecules31010106 (PMC12786646; doi:10.3390/molecules31010106)
Supplement: Supplementary file 1 [file molecules-31-00106-s001.zip]

Archive with 1 entries (1 files):
- molecules-4029660-supplementary.pdf
